# Supplementary material for: Trace Element Levels in Packaged Ice Cream and Associated Human Health Risks: A Simulation-Based Analysis
Source: Foods. 2025 Aug 24;14(17):2943. doi: 10.3390/foods14172943 (PMC12428401; doi:10.3390/foods14172943)
Supplement: Supplementary file 1 [file foods-14-02943-s001.zip]

Archive with 1 entries (1 files):
- foods-3784727-supplementary.pdf
